# Supplementary material for: Granulosa Cell-Secreted KITL Is Involved in Maintaining Zinc Homeostasis in the Oocytes of Neonatal Mouse Ovaries
Source: Antioxidants (Basel). 2025 Nov 10;14(11):1345. doi: 10.3390/antiox14111345 (PMC12649686; doi:10.3390/antiox14111345)
Supplement: Supplementary file 1 [file antioxidants-14-01345-s001.zip]

Archive with 2 entries (2 files):
- antioxidants-3934256-Supplement materials-2nd proof-aus claimed no change after 2nd proof done.pdf
- Western Blot Data Integrity Statement.pdf
